# Supplementary material for: In Silico Modeling of Structural Compatibility and Alignment Between Viral Class I Fusion Cores and Human TLR4/MD-2
Source: Int J Mol Sci. 2026 Jun 12;27(12):5317. doi: 10.3390/ijms27125317 (PMC13299227; doi:10.3390/ijms27125317)
Supplement: Supplementary file 1 [file ijms-27-05317-s001.zip]

Archive with 1 entries (1 files):
- ijms-4233080-supplementary.pdf
